# Supplementary material for: Structural and functional implications of p53 missense cancer mutations
Source: PMC Biophys. 2009 Jun 26;2:5. doi: 10.1186/1757-5036-2-5 (PMC2709103; doi:10.1186/1757-5036-2-5)
Supplement: Additional file 1 — Quantitative stability predictions of all missense mutants. [file 1757-5036-2-5-S1.dat]

++++++++++++++++++++++++++++++++++++++++++++++++++++++++++++++++++++++++
column 1: missense mutations
column 2: secondary structures. The notations are from Cho et al. 1994,
          except that Nterminal is for N-terminal region, Cterminal is
          for C-terminal region, and LOOP is for all loop regions not
          specified in Cho et al. 1994.
column 3: prediction categories:
          NA: mutations from PRO/GLY or to PRO;
          CLASH: mutations result in clash;
          ZINC: mutations at the Zinc binding sites;
          OK: quantitative relative stabilities are possible.
column 4, 5 and 6: relative stabilities by PBSA, DFIRE and FOLDX,
          respectively. Note that only when column 3 is OK, the relative
          stabilities are reliable.
++++++++++++++++++++++++++++++++++++++++++++++++++++++++++++++++++++++++
           S96C       Nterminal         OK    0.10   -0.64    1.10
           S96F       Nterminal         OK    0.05   -0.77    2.18
           S96P       Nterminal         NA   -1.58   -0.30    0.60
           V97F       Nterminal         OK    1.17   -0.29    0.98
           P98L       Nterminal         NA   -1.83   -1.67   -0.03
           P98S       Nterminal         NA    1.25    0.67    1.32
           S99P       Nterminal         NA   -0.39   -0.32   -0.84
          Q100R       Nterminal         OK   -0.62    0.02    1.19
          K101N       Nterminal         OK   -0.54   -0.17   -0.06
          K101R       Nterminal         OK    0.17   -0.27    0.20
          T102I       Nterminal         OK   -1.73   -0.61   -0.46
          Q104H       Nterminal         OK    0.59    0.05   -2.73
          Q104L       Nterminal      CLASH   -1.18   -0.58   -0.24
          G105C       Nterminal         NA    0.11   -0.84    1.76
          G105D       Nterminal         NA    0.89    1.15    2.06
          G105R       Nterminal         NA    1.14    3.51    3.62
          G105S       Nterminal         NA   -0.09    0.42    2.10
          G105V       Nterminal         NA   -5.00    0.59    2.10
          S106G       Nterminal         OK    0.41    0.24   -0.04
          S106R       Nterminal         OK    0.15   -0.50   -0.48
          Y107D       Nterminal         OK    4.72    2.51    3.34
          Y107H       Nterminal         OK    3.15    1.91    0.56
          G108D       Nterminal         NA    2.40    0.71    3.39
          G108S       Nterminal         NA   -1.24    0.18    0.27
          F109C       Nterminal         OK    3.64    2.49    4.30
          F109L       Nterminal         OK   -0.50    1.68    1.63
          F109S       Nterminal         OK    4.58    3.98    5.44
          R110C              S1         OK    1.86   -0.99    1.11
          R110G              S1         OK    1.76    0.99    1.61
          R110H              S1         OK    1.93    0.05    0.88
          R110L              S1         OK    1.65   -1.01    1.14
          R110P              S1         NA    0.75    1.13    2.64
          R110S              S1         OK    1.72    0.46    1.11
          L111M              S1         OK   -1.30    1.05    0.63
          L111P              S1         NA    2.62    2.86    3.20
          L111Q              S1         OK    3.87    3.19    3.65
          L111R              S1      CLASH    5.58    3.70    5.50
          G112D              S1         NA    0.28    0.16   -1.45
          G112S              S1         NA   -0.19   -0.30   -0.88
          F113C              L1         OK    0.96    2.49    4.00
          F113G              L1         OK    1.98    4.82    5.09
          F113L              L1      CLASH   -0.40    3.17    3.21
          F113S              L1         OK    1.62    4.32    4.90
          F113V              L1         OK    0.78    3.37    3.85
          H115Y              L1         OK   -0.05   -0.79   -0.14
          S116C              L1         OK    0.14   -1.39    0.30
          S116P              L1         NA   -1.05   -0.16   -0.52
          G117E              L1         NA   -0.55    0.32    1.18
          G117R              L1         NA    0.72    0.06    1.41
          A119D              L1         OK   -1.06   -0.36    0.11
          A119T              L1         OK   -0.05   -0.23    1.29
          K120E              L1         OK   -2.94   -0.60   -0.10
          K120M              L1         OK   -1.95   -0.35    0.15
          K120R              L1         OK    0.27   -0.44    0.62
          S121F              L1         OK    0.42    0.07    0.43
          V122L              L1         OK   -0.92   -0.26    0.09
          T123I              L1         OK   -1.00   -0.43   -0.52
          T123N              L1         OK    0.06    0.24    0.30
          C124R              S2      CLASH    1.36    3.03    1.24
          C124S              S2         OK    0.07    2.94    1.26
          C124W              S2      CLASH    0.24    0.35   -0.48
          T125K              S2      CLASH    4.76    1.84    3.26
          T125M              S2         OK   -2.78    0.13    1.43
          T125P              S2         NA   -1.69    0.80    2.31
          T125R              S2      CLASH    3.30    1.26    4.67
          Y126C              S2         OK    2.08    0.71    3.80
          Y126D              S2         OK    2.01    3.12    4.77
          Y126F              S2         OK    0.54   -0.12    0.16
          Y126G              S2         OK    3.41    3.23    5.40
          Y126H              S2         OK    2.56    2.27    2.50
          Y126N              S2         OK    2.21    3.15    4.65
          Y126S              S2         OK    3.17    2.77    5.09
          S127C              S2         OK    0.84   -1.27   -1.15
          S127F              S2      CLASH    0.27    1.22    0.90
          S127P              S2         NA   -1.42    0.10    0.69
          S127T              S2         OK    1.05    0.18    0.20
          S127Y              S2      CLASH   -0.65    0.08   -0.08
          P128A            LOOP         NA    0.04    0.37    1.69
          P128L            LOOP         NA    0.07   -0.70    2.27
          P128R            LOOP         NA    0.76   -0.14    1.81
          P128S            LOOP         NA   -0.03    0.56    2.12
          A129D            LOOP         OK   -0.30   -0.17    0.07
          A129T            LOOP         OK   -0.32   -0.14    0.32
          A129V            LOOP         OK   -0.24   -0.34    0.51
          L130F            LOOP      CLASH   -0.26    1.25    0.51
          L130H            LOOP         OK    1.61    0.76   -0.33
          L130I            LOOP         OK    0.27    0.40    0.12
          L130P            LOOP         NA   -0.20    1.14   -0.19
          L130R            LOOP      CLASH    2.25   -0.08    0.61
          L130V            LOOP         OK    0.49    0.69    0.42
          N131D            LOOP         OK    0.91    0.13    1.38
          N131H            LOOP         OK    0.74   -0.13    1.47
          N131I            LOOP         OK   -0.09   -1.21    2.54
          N131K            LOOP         OK    0.84   -0.41    1.07
          N131S            LOOP         OK    0.60    0.18    1.78
          N131T            LOOP         OK    0.52   -0.11    1.81
          N131Y            LOOP         OK    0.65   -1.52    1.14
          K132E             S2'         OK    5.18    1.14    6.04
          K132L             S2'         OK   -1.18   -0.68    0.10
          K132M             S2'         OK    0.67   -0.31    1.09
          K132N             S2'         OK    1.49    0.63    0.71
     K132NM133L             S2'         OK   -3.20   -0.41    0.89
          K132Q             S2'         OK    2.42    0.33    2.11
          K132R             S2'      CLASH    0.41   -0.70   -0.99
          K132T             S2'         OK    1.61    0.12    0.35
          K132W             S2'      CLASH    1.63    1.90    5.21
          M133I             S2'         OK   -0.40   -0.10    0.61
          M133K             S2'         OK    7.15    2.77    4.95
          M133L             S2'         OK   -0.77   -1.12    0.16
          M133R             S2'      CLASH    5.71    2.08   -0.47
          M133T             S2'         OK    2.94    1.81    2.72
          M133V             S2'         OK   -0.09    0.03    0.91
          F134C             S2'         OK    5.72    0.00    2.59
          F134I             S2'         OK    0.46    1.57    0.79
          F134L             S2'      CLASH    1.01    1.41    1.10
          F134S             S2'         OK    5.65    3.03    3.47
          F134V             S2'         OK    1.31    1.74    1.08
          C135F             S2'      CLASH   -3.25    0.76    0.54
          C135G             S2'         OK   -0.10    3.96    1.97
          C135R             S2'      CLASH    1.94    5.99    2.24
          C135S             S2'         OK    0.01    3.35    0.39
          C135T             S2'         OK    0.06    2.90   -0.55
          C135W             S2'      CLASH    1.24    2.05    4.43
          C135Y             S2'      CLASH   -2.95    2.05    2.95
          Q136E            LOOP         OK   -1.63    0.57   -0.45
          Q136H            LOOP         OK   -0.41   -0.37    0.17
          Q136K            LOOP         OK    1.80    1.16    0.42
          Q136P            LOOP         NA   -2.08    0.11   -0.40
          Q136R            LOOP         OK    1.73    0.04    0.02
          L137M            LOOP         OK    0.86    0.33    0.86
          L137P            LOOP         NA    2.87    0.54    0.38
          L137Q            LOOP         OK    3.57    1.10    1.65
          L137V            LOOP         OK    0.89    0.28    0.69
          A138D            LOOP      CLASH    0.02    0.70    0.84
          A138P            LOOP         NA   -0.03    1.26    0.89
          A138T            LOOP      CLASH    0.06   -0.08   -0.45
          A138V            LOOP      CLASH   -0.83   -0.25   -0.14
          K139E            LOOP         OK    0.62    0.57   -1.10
          K139N            LOOP         OK    0.07   -0.11    0.02
          K139Q            LOOP         OK    0.01   -0.12   -0.73
          K139R            LOOP         OK    0.02   -0.59   -0.66
          K139T            LOOP         OK    0.25   -0.43   -1.38
          T140A            LOOP         OK    0.38    0.46    2.17
          T140I            LOOP         OK   -1.27   -0.40    1.97
          T140P            LOOP         NA    0.46   -0.01    0.50
          T140S            LOOP         OK    0.18    0.44    2.85
          C141A              S3         OK   -0.13    2.65    0.61
          C141F              S3      CLASH   -4.82    0.31    0.76
          C141G              S3         OK   -0.20    3.68    2.32
          C141R              S3      CLASH    1.31    5.40    2.94
          C141S              S3         OK   -0.34    3.09    1.91
          C141W              S3      CLASH    2.10    0.17    5.08
          C141Y              S3      CLASH   -6.14    1.66    1.41
          P142A              S3         NA    0.92    0.44    1.88
          P142F              S3         NA   -1.83   -0.52    2.00
          P142H              S3         NA    1.24    0.62    3.33
          P142L              S3         NA   -2.98   -0.93    0.85
          P142R              S3         NA    1.77    0.10    1.56
          P142S              S3         NA    1.08    0.69    3.27
          P142T              S3         NA    0.93    0.16    0.82
          V143A              S3         OK    4.27    2.38    3.16
          V143E              S3         OK    5.31    3.97    4.45
          V143G              S3         OK    4.22    3.57    4.98
          V143L              S3         OK   -0.99   -0.89    0.02
          V143M              S3      CLASH   -0.25    0.50    0.90
          Q144H              S3         OK    0.26   -0.16   -0.50
          Q144K              S3         OK    0.73    0.42   -0.05
          Q144L              S3         OK   -1.09   -1.67   -1.42
          Q144P              S3         NA   -1.14    0.79    0.40
          Q144R              S3         OK    0.87   -0.17    0.22
          L145M              S3         OK   -0.07    1.39    1.15
          L145P              S3         NA    0.27    3.68    4.77
          L145Q              S3         OK    2.04    3.47    4.45
          L145R              S3         OK    4.00    3.56    3.77
          L145V              S3         OK   -0.57    1.44    1.53
          W146C              S3         OK   -0.00    1.17    1.37
          W146G              S3         OK   -0.12    3.22    2.57
          W146L              S3         OK   -0.34    1.50    0.66
          W146R              S3         OK    0.29    2.08    1.90
          W146S              S3         OK   -0.01    2.61    1.90
          V147A            LOOP         OK    3.43    1.07    2.37
          V147D            LOOP         OK    4.44    1.09    3.29
          V147E            LOOP         OK    4.20    1.76    3.79
          V147G            LOOP         OK    7.29    1.46    3.48
          V147I            LOOP         OK    0.52    0.15   -0.08
          D148A            LOOP         OK    0.66    0.36    0.15
          D148E            LOOP         OK    0.04    0.09   -0.93
          D148N            LOOP         OK    0.66    0.15    0.91
          D148V            LOOP         OK   -0.02   -0.04    0.52
          D148Y            LOOP         OK    0.74   -0.68    0.32
          S149F            LOOP         OK   -0.64   -0.78    0.18
          S149P            LOOP         NA   -0.94    0.23    0.63
          S149T            LOOP         OK   -0.04   -0.15   -0.10
          T150A            LOOP         OK   -0.29    0.39    0.30
          T150I            LOOP         OK   -0.58   -0.77    0.00
          T150K            LOOP         OK   -0.66   -0.19   -0.13
          T150P            LOOP         NA   -0.30   -0.35   -1.06
          T150R            LOOP         OK   -0.57   -0.58   -0.16
          P151A            LOOP         NA    2.14    1.17    3.87
          P151H            LOOP         NA    3.27    1.94    6.07
          P151L            LOOP         NA   -2.23    0.20    3.10
          P151R            LOOP         NA    4.80    1.92    4.42
          P151S            LOOP         NA    2.23    1.32    4.53
          P151T            LOOP         NA    2.41    1.05    4.91
          P152A            LOOP         NA    1.08    0.71    3.64
          P152L            LOOP         NA    0.90   -0.08    4.22
          P152Q            LOOP         NA    1.27    0.46    3.76
          P152R            LOOP         NA    0.98    0.15    3.09
          P152S            LOOP         NA    0.95    0.61    3.82
          P152T            LOOP         NA    0.93    0.31    2.86
          P153A            LOOP         NA   -0.03    0.62    0.78
          P153F            LOOP         NA   -0.02   -0.26    1.56
          P153H            LOOP         NA    0.01    0.16    2.60
          P153L            LOOP         NA    0.09    0.10    1.37
          P153S            LOOP         NA    0.03    0.45    0.86
          P153T            LOOP         NA    0.03    0.29    0.77
          G154A            LOOP         NA    0.21    0.50    1.38
          G154C            LOOP         NA   -0.19   -0.01    2.45
          G154D            LOOP         NA    0.74    0.45    1.34
          G154I            LOOP         NA    0.07    2.00    2.87
          G154S            LOOP         NA   -0.43    0.30    2.85
          G154V            LOOP         NA    0.03    1.61    2.39
          T155A            LOOP         OK    0.71    0.39    1.71
          T155I            LOOP      CLASH   -0.96    0.05    0.28
          T155M            LOOP      CLASH   -0.72    0.41    0.81
          T155N            LOOP         OK    1.04    0.50    2.78
          T155P            LOOP         NA    0.23    0.57    1.91
          T155S            LOOP         OK    0.89    0.35    2.25
          R156C              S4         OK    2.16   -0.02   -0.59
          R156G              S4         OK    2.63    2.12    1.48
          R156H              S4         OK    2.69    0.87    0.14
          R156L              S4         OK    0.64   -0.11   -1.57
          R156P              S4         NA    1.25    1.35    1.66
          R156S              S4         OK    2.48    1.52    0.47
          V157A              S4         OK    2.17    2.21    2.80
          V157D              S4         OK    4.50    3.42    4.76
          V157F              S4      CLASH    0.53   -1.95    0.39
          V157G              S4         OK    1.59    3.46    4.58
          V157I              S4      CLASH   -0.52   -0.59   -0.74
          V157L              S4         OK    0.44   -1.02    0.19
          R158C              S4         OK    0.66   -0.64    1.12
          R158F              S4      CLASH   -0.70   -1.61    1.60
          R158G              S4         OK    0.62    2.23    3.65
          R158H              S4      CLASH    0.97    1.36    2.23
          R158L              S4         OK   -0.38   -1.60    0.99
          R158P              S4         NA   -1.86    1.64    4.04
          R158Q              S4         OK    1.23    0.95    1.40
          R158S              S4         OK    0.68    1.59    3.75
          R158Y              S4      CLASH   -4.55   -0.25    1.98
          A159D              S4         OK    1.59    1.54    0.56
          A159G              S4         OK   -0.23    1.50    1.65
          A159P              S4         NA   -1.59    0.61    1.03
          A159S              S4         OK    0.29    0.88    0.33
          A159T              S4         OK    0.58    0.19   -0.42
          A159V              S4         OK   -2.27   -1.83   -1.49
          M160I              S4         OK   -1.28   -1.14   -0.31
     M160IA161S              S4         OK   -1.57   -0.50    1.05
     M160IA161T              S4      CLASH   -1.47   -1.25    0.02
          M160K              S4         OK    3.88    2.28    1.77
          M160L              S4         OK   -0.21   -1.16   -0.07
          M160V              S4         OK   -0.48   -0.46    0.45
          A161D              S4      CLASH    1.14    1.45    1.92
          A161F              S4      CLASH   -5.02   -2.93    0.90
          A161G              S4         OK   -0.01    1.15    1.74
          A161P              S4         NA   -2.72   -0.24   -1.31
          A161S              S4         OK    0.17    0.66    1.39
          A161T              S4         OK    0.24   -0.10    0.34
          A161V              S4         OK   -3.51   -1.98   -1.14
          I162F              S4      CLASH    0.25   -0.57    1.30
          I162M              S4         OK   -0.22    0.52    0.21
          I162N              S4         OK    4.87    1.99    3.39
          I162S              S4         OK    5.15    2.23    3.29
          I162T              S4         OK    4.86    1.56    2.39
          I162V              S4         OK    0.97    0.45    0.66
          Y163C              S4         OK    2.21    1.87    2.83
          Y163D              S4         OK    4.11    2.92    3.98
          Y163F              S4         OK   -0.37    0.66   -0.95
          Y163H              S4         OK    2.48    2.39    3.20
          Y163N              S4         OK    2.02    2.76    2.78
          Y163S              S4         OK    2.18    3.11    4.05
          K164E              L2         OK    1.91    0.56    1.60
          K164M              L2         OK    0.12   -0.42   -0.37
          K164N              L2         OK    0.38    0.32    0.50
          K164Q              L2         OK    0.65   -0.03    0.49
          K164R              L2         OK   -0.59   -0.68   -0.73
          K164T              L2         OK    0.32    0.06    0.81
          Q165E              L2         OK   -0.01   -0.04    0.04
          Q165H              L2         OK   -0.10    0.02    0.87
          Q165L              L2         OK   -1.20   -0.37    0.88
          Q165P              L2         NA   -1.98    0.23   -0.94
          Q165R              L2         OK    0.82   -0.01    1.11
          S166A              L2         OK    0.02   -0.06   -0.20
          S166G              L2         OK    0.02    0.28   -0.23
          S166L              L2         OK    0.03   -0.47    0.10
          S166P              L2         NA    0.03   -0.30   -1.54
          S166T              L2         OK    0.01   -0.19   -0.02
          Q167H              L2         OK    0.02   -0.31    0.26
     Q167HH168D              L2         OK   -0.54    0.06    0.66
          Q167K              L2         OK    0.71   -0.04    0.16
          Q167L              L2         OK    0.01   -0.08    0.53
          Q167R              L2         OK    0.71   -0.08    0.05
          H168D              L2         OK   -1.41    0.24    0.59
          H168L              L2         OK   -0.30   -0.21   -0.66
          H168N              L2         OK   -1.03    0.10   -1.45
          H168P              L2         NA   -0.13    0.92   -1.18
          H168Q              L2      CLASH    0.12    0.31    2.04
          H168R              L2      CLASH    0.94    0.11    1.83
          H168V              L2         OK   -1.15    0.56    0.15
          H168Y              L2         OK   -1.08   -1.37   -1.45
          M169I              L2         OK    1.27   -0.39   -0.38
          M169K              L2         OK    3.67    0.59    0.90
          M169T              L2         OK    2.33    0.53    0.56
          M169V              L2         OK    0.65    0.08   -0.05
          T170A              L2         OK   -0.11    0.10    0.36
          T170K              L2         OK    0.69   -0.07    0.23
          T170M              L2         OK   -0.08   -0.41    0.84
          T170P              L2         NA   -1.73    0.26   -0.47
          T170S              L2         OK   -0.10    0.25   -0.38
          E171A              L2         OK    2.89    0.39    1.39
          E171D              L2         OK    1.43    0.15    0.79
          E171G              L2         OK    2.85    0.89    2.01
          E171K              L2         OK    6.15    0.63    3.95
          E171Q              L2         OK    2.20    0.08    0.88
          E171V              L2         OK    3.04   -0.39    1.52
          V172A              L2         OK    0.73    0.85    0.52
          V172D              L2         OK    0.89    0.57    0.53
          V172F              L2      CLASH   -2.39    0.52    0.69
          V172G              L2         OK    0.31    1.47    1.71
          V172I              L2         OK   -2.64   -0.15   -0.66
          V173A              L2         OK    2.17    1.36    1.24
          V173E              L2      CLASH    1.62    3.06   -0.91
          V173G              L2         OK    2.04    2.29    2.85
          V173L              L2      CLASH   -0.37   -0.76    0.11
          V173M              L2      CLASH   -0.56   -0.02    0.63
          V173W              L2      CLASH    3.75   -1.94    3.33
          R174G              L2         OK    0.81    1.46    0.41
          R174K              L2         OK    0.19    0.77   -0.41
          R174M              L2         OK    0.62   -0.24   -0.42
          R174S              L2         OK    1.02    0.91    0.17
          R174T              L2         OK    0.86    0.31    0.24
          R174W              L2      CLASH    1.42   -1.57   -0.79
          R175C              L2         OK    0.83   -1.57    4.51
          R175G              L2         OK    0.78    1.27    6.00
          R175H              L2      CLASH    1.68    0.72    2.99
          R175L              L2         OK   -3.31   -0.34    1.86
          R175P              L2         NA   -3.08    0.83    3.84
          R175Q              L2      CLASH    1.47    1.16    3.82
          R175S              L2         OK    0.90    0.65    4.64
          C176F              L2       ZINC   -1.38    3.62    1.64
     C176FP177S              L2       ZINC    0.67    3.78    3.24
          C176G              L2       ZINC   -0.22    2.71    1.59
          C176R              L2       ZINC    1.68    2.38    2.42
          C176S              L2       ZINC   -0.07    1.98    1.15
          C176W              L2       ZINC   -0.48    5.11    8.84
          C176Y              L2       ZINC    0.65    2.95    1.45
          P177A              H1         NA    0.11    0.47    1.38
          P177F              H1         NA    0.03   -0.23    1.95
          P177H              H1         NA    0.27   -0.55    1.77
          P177I              H1         NA    0.25    0.26    1.88
          P177L              H1         NA    0.15    0.08    1.75
          P177R              H1         NA    1.10   -0.10    1.52
          P177S              H1         NA    0.21    0.28    1.92
          H178D              H1         OK   -1.89    0.53   -0.75
          H178L              H1         OK   -0.55    0.30   -0.62
          H178N              H1         OK   -1.17    0.53   -0.34
          H178P              H1         NA   -1.59    0.78   -3.18
          H178Q              H1         OK    0.05    0.50   -0.29
     H178QH179S              H1         OK   -0.24    1.34   -2.75
          H178R              H1         OK    0.96    0.48   -0.53
          H178Y              H1         OK    0.01   -0.55   -1.51
          H179D              H1       ZINC   -2.09    1.01    2.37
          H179L              H1       ZINC   -0.47    0.15    0.05
          H179N              H1       ZINC   -2.53    1.11    0.46
          H179P              H1       ZINC   -0.60    1.05   -0.71
          H179Q              H1       ZINC   -0.56    0.81    2.08
          H179R              H1       ZINC   -0.51    0.51    1.72
          H179Y              H1       ZINC   -0.41   -1.23    0.45
          E180A              H1         OK    0.29    0.64    0.08
          E180D              H1         OK    0.46    0.09    0.92
          E180G              H1         OK    0.24    1.05    1.43
          E180K              H1         OK    2.85    1.10    1.93
          E180Q              H1         OK   -2.81   -0.01    0.86
          E180V              H1         OK    0.28    0.62   -0.49
          R181C              H1         OK   -0.08   -0.35    0.00
          R181G              H1         OK   -0.22    0.77    0.82
          R181H              H1         OK   -0.17   -0.31    1.06
          R181L              H1         OK   -1.37    0.37    0.11
          R181P              H1         NA   -0.03    1.18   -0.60
          R181S              H1         OK   -0.56    0.34    0.03
          C182R              H1         OK    0.05    0.21   -0.33
          C182S              H1         OK   -0.52    0.49    0.61
          C182Y              H1      CLASH   -2.54    0.49   -0.79
          S183L              L2      CLASH   -4.00    1.61    2.21
          S183P              L2         NA    0.74    0.75    0.56
          D184G              L2         OK    1.92    0.51    1.18
          D184H              L2         OK    2.34   -0.27    2.23
          D184N              L2         OK    1.20    0.17    0.45
          D184V              L2         OK    2.20    0.19    2.18
          D184Y              L2         OK    2.35   -0.71    1.60
          S185C              L2         OK    0.50   -0.51    0.26
          S185G              L2         OK   -0.69    0.40    0.80
          S185I              L2         OK    0.50    0.22    0.70
          S185N              L2         OK    0.51   -0.24    0.63
          S185R              L2         OK    1.41   -0.53   -0.19
          S185T              L2         OK    0.02   -0.13    0.49
          D186E              L2         OK    1.16    0.08    2.16
          D186G              L2         OK    0.56    0.49    2.69
          D186H              L2         OK    1.19   -0.54    1.32
          D186N              L2         OK    0.22    0.05    0.54
          D186V              L2         OK    0.07   -0.41    1.90
          D186Y              L2         OK   -0.75   -1.97    1.73
          G187C              L2         NA   -0.16   -0.29    0.20
          G187D              L2         NA   -0.23    0.17    0.50
          G187N              L2         NA   -0.17    0.02    0.18
          G187R              L2         NA   -0.04   -0.27    0.28
          G187S              L2         NA   -0.15    0.15    0.93
          G187V              L2         NA   -0.45    0.26    0.39
          L188P              L2         NA    0.82    1.26    0.98
          L188V              L2         OK    0.65    0.41    0.56
          A189D              L2      CLASH    1.47    0.50   -1.38
          A189G              L2         OK    0.06    0.27    1.71
          A189P              L2         NA   -0.80    0.15   -1.03
          A189S              L2         OK    0.18   -0.07    0.49
          A189T              L2         OK   -0.21    0.14   -1.53
          A189V              L2         OK   -1.52    0.05   -1.25
          P190A              L2         NA    0.76    0.76    3.05
          P190H              L2         NA    0.86   -0.23    3.23
          P190L              L2         NA    0.14   -0.46    2.52
          P190R              L2         NA    1.05   -0.16    3.24
          P190S              L2         NA    0.97    0.70    3.95
          P190T              L2         NA    0.49    0.49    2.61
          P191H              L2         NA   -0.08   -0.12    2.79
          P191L              L2         NA   -0.74    0.65    1.55
          P191R              L2         NA   -0.16   -0.33    1.67
          P191S              L2         NA    0.06    0.34    2.91
          P191T              L2         NA    0.15    0.16    2.86
          Q192H              L2      CLASH    0.08    0.05    3.61
     Q192HH193N              L2         OK    1.13    0.34    3.74
     Q192HH193Y              L2      CLASH    0.19   -0.83    1.49
          Q192K              L2         OK    0.05    0.44    2.37
          Q192L              L2      CLASH    0.79    0.02    1.75
          Q192P              L2         NA    0.13    0.12   -1.94
          Q192R              L2         OK   -2.09   -0.17    2.16
          H193D              L2         OK    1.71    1.03    0.73
          H193L              L2      CLASH   -1.86   -0.66   -1.82
          H193N              L2         OK    0.87    0.96    0.76
          H193P              L2         NA   -0.16    0.73   -1.85
          H193Q              L2         OK   -1.91    0.97   -0.28
          H193R              L2      CLASH   -0.94    1.36   -0.14
          H193Y              L2         OK    6.75   -1.10   -1.90
          L194F              L2         OK   -1.54   -1.14    0.74
          L194H              L2         OK    4.14    2.20    2.49
          L194I              L2         OK    5.93    1.26    1.18
          L194P              L2         NA   -0.13    2.56    2.01
          L194R              L2         OK    3.42    4.12    2.72
          L194V              L2         OK   -0.00    1.50    1.25
          I195F              S5      CLASH   -0.08   -1.06    2.30
          I195L              S5         OK    0.28   -0.06    0.24
          I195N              S5         OK    3.29    3.58    3.82
          I195S              S5         OK    3.18    3.75    4.63
          I195T              S5         OK    3.10    2.92    2.73
          I195V              S5         OK    1.16    1.01    0.73
          I195Y              S5      CLASH    0.91    0.47    4.07
          R196L              S5         OK    0.40   -0.64   -0.28
          R196P              S5         NA    0.83    1.27    2.50
          R196Q              S5         OK    2.79    1.19    2.06
          R196S              S5         OK    2.71    1.80    2.76
          V197E              S5         OK    5.08    2.94    4.07
          V197G              S5         OK    2.30    2.67    4.68
          V197L              S5      CLASH    0.52   -0.19    0.08
          V197M              S5         OK   -0.36    0.64    1.02
          E198D              S5         OK    0.26   -0.06    2.81
          E198G              S5         OK    0.07    0.74    3.09
          E198K              S5         OK    0.90   -0.05    1.55
          E198Q              S5         OK   -0.09   -0.28    2.11
          G199A            LOOP         NA    0.02   -0.41   -0.08
          G199E            LOOP         NA    0.27   -0.17    0.10
          G199R            LOOP         NA    0.17   -1.05   -0.28
          G199V            LOOP         NA    0.03   -1.02    0.86
          N200D            LOOP         OK    2.01    0.10   -0.27
          N200I            LOOP         OK    0.53   -1.62   -0.52
          N200K            LOOP         OK    0.52   -0.40   -0.19
          N200P            LOOP         NA    1.23    0.27    0.34
          N200S            LOOP         OK    1.57    0.07    1.32
          N200T            LOOP         OK    1.22   -0.44   -0.68
          L201F            LOOP         OK   -0.00   -0.18    0.51
     L201FR202C            LOOP         OK    1.11   -0.20    1.43
          L201P            LOOP         NA   -0.01    0.38   -1.13
          L201S            LOOP         OK    0.04    0.88   -0.19
          R202C            LOOP         OK    1.17    0.03    0.93
          R202G            LOOP         OK    1.19    1.01    1.01
          R202H            LOOP         OK    1.15    0.58    0.55
          R202L            LOOP         OK    1.26   -0.40    0.57
          R202P            LOOP         NA    0.82    1.26    1.62
          R202S            LOOP         OK    1.16    0.81    0.82
          V203A            LOOP         OK    0.84    1.15    1.30
          V203E            LOOP      CLASH    3.06    2.19    0.77
          V203L            LOOP         OK   -0.24    0.04    0.78
          V203M            LOOP      CLASH    0.23    0.86    0.00
          V203W            LOOP      CLASH    2.90    3.23    4.55
          E204A              S6         OK    0.34   -0.34   -0.09
          E204G              S6         OK    0.29    0.35    0.69
          E204K              S6         OK    1.49   -0.14   -0.20
          E204V              S6         OK    0.31   -1.39   -0.21
          Y205C              S6         OK    2.43    2.05    4.73
          Y205D              S6         OK    4.12    3.49    5.38
          Y205F              S6         OK    0.36    0.45    0.14
          Y205H              S6         OK    2.98    2.43    3.98
          Y205N              S6         OK    2.63    3.17    4.95
          Y205S              S6         OK    2.83    3.23    6.32
          L206F              S6      CLASH    0.60    0.96    2.03
          L206M              S6         OK    0.16    0.46    0.56
          D207E              S6         OK   -1.52   -0.08   -0.19
     D207ED208Y              S6      CLASH   -1.95    1.87    0.69
          D207G              S6         OK   -0.60    0.76    1.34
          D207H              S6         OK    0.16   -0.30    1.50
          D207N              S6         OK   -0.27    0.02    0.67
          D207V              S6         OK   -1.81   -0.18   -0.21
          D207Y              S6         OK   -2.26   -0.71   -0.17
          D208E            LOOP         OK   -0.01    0.22    0.71
          D208G            LOOP         OK    0.51    0.74    1.36
          D208H            LOOP         OK    0.32    0.34   -1.96
          D208I            LOOP         OK   -0.41    0.14   -0.58
          D208N            LOOP         OK    0.36    0.12    0.14
          D208V            LOOP         OK   -1.00    0.27   -0.06
          D208Y            LOOP      CLASH   -0.75    1.91    0.80
          R209I            LOOP         OK    0.10    0.31    0.78
          R209K            LOOP         OK   -0.02    0.11    0.19
          R209S            LOOP         OK    0.02    0.44    0.43
          R209T            LOOP         OK    0.15    0.37    0.25
          N210D            LOOP         OK    0.53    0.07    0.09
          N210H            LOOP         OK   -0.15   -0.14    0.26
          N210I            LOOP         OK   -0.24    0.04    0.61
          N210S            LOOP         OK   -0.60    0.02   -0.92
          N210T            LOOP         OK   -0.17   -0.01   -0.75
          T211A            LOOP         OK    0.13    0.12    0.24
          T211I            LOOP         OK   -1.35   -0.10   -0.81
          T211N            LOOP         OK    0.36   -0.10   -0.05
          T211P            LOOP         NA   -0.77    0.71   -0.35
          T211S            LOOP         OK   -0.05   -0.02   -1.85
          F212I            LOOP         OK   -0.96    0.36   -0.30
          F212L            LOOP         OK   -0.02    0.01   -0.07
          F212S            LOOP         OK   -0.27    0.61   -0.54
          F212V            LOOP         OK   -0.77    0.75   -0.20
          F212Y            LOOP         OK   -0.07   -0.52   -0.55
          R213G            LOOP         OK    1.32    0.80    3.20
          R213L            LOOP         OK   -2.72   -1.10   -0.05
          R213P            LOOP         NA   -0.80    1.67    2.56
          R213Q            LOOP         OK   -0.52    0.31    2.20
          R213W            LOOP      CLASH    0.11   -2.32    0.61
          H214D              S7         OK    0.92    0.77    2.22
          H214P              S7         NA   -3.39    0.32    0.09
          H214Q              S7         OK   -1.26    0.74    1.86
          H214R              S7      CLASH   -0.89    2.37    4.29
          H214Y              S7      CLASH   -4.28   -0.36    0.69
          S215C              S7         OK    0.46   -1.72   -1.01
          S215G              S7         OK    0.56    0.40    1.72
          S215I              S7      CLASH   -3.13   -1.46    0.36
          S215K              S7      CLASH    1.66    0.92    3.91
          S215N              S7      CLASH    0.30    0.25    2.02
          S215R              S7      CLASH    1.90   -0.63    3.19
          S215T              S7         OK   -0.80   -0.62   -0.99
          V216A              S7         OK    2.77    1.77    2.55
          V216E              S7      CLASH    5.11    3.90    3.13
          V216G              S7         OK    2.43    2.97    4.11
          V216L              S7      CLASH    0.88    0.26    1.29
          V216M              S7      CLASH   -0.41    1.58    2.54
          V216W              S7      CLASH    4.98    3.17    5.72
          V217A              S7         OK    3.47    1.19    1.68
          V217E              S7      CLASH    4.25    1.62    2.61
          V217G              S7         OK    3.53    2.15    2.96
          V217I              S7         OK   -0.83   -0.13    0.79
          V217L              S7      CLASH    0.01    0.87    2.67
          V217M              S7      CLASH    0.16    0.83    2.10
          V218A              S7         OK    1.90    1.43    2.66
          V218E              S7      CLASH    4.42    2.07    1.87
          V218G              S7         OK    1.77    2.59    4.05
          V218L              S7      CLASH   -0.75   -0.37   -0.01
          V218M              S7      CLASH   -0.21    0.57    0.97
          P219C              S7         NA    0.50   -0.57    2.30
          P219H              S7         NA    1.30    0.52    2.37
          P219L              S7         NA   -0.22   -0.29    2.07
          P219S              S7         NA    0.31    0.65    2.93
          P219T              S7         NA    0.72    0.21    2.74
          Y220C            LOOP         OK    4.92    2.11    3.76
          Y220D            LOOP         OK    5.82    4.00    5.01
          Y220H            LOOP         OK    3.45    2.91    3.12
          Y220N            LOOP         OK    5.21    3.77    4.59
          Y220S            LOOP         OK    6.45    3.83    5.02
          E221A            LOOP         OK   -0.12   -0.16    0.38
          E221D            LOOP         OK    0.07   -0.12    0.19
          E221G            LOOP         OK   -0.23    0.27    1.07
          E221K            LOOP         OK   -0.15   -0.47   -0.05
          E221Q            LOOP         OK   -0.09   -0.35    0.00
          E221V            LOOP         OK   -0.12   -1.11    0.08
          P222A            LOOP         NA   -0.03    0.71    1.55
          P222L            LOOP         NA   -1.41    0.09    1.12
          P222Q            LOOP         NA   -0.01    0.51    1.81
          P222R            LOOP         NA    0.07    0.09    1.07
          P222S            LOOP         NA    0.00    0.82    2.09
          P222T            LOOP         NA   -0.02    0.48    1.77
          P223A            LOOP         NA    2.72    0.58    1.62
          P223H            LOOP         NA    2.00    0.21    2.36
          P223L            LOOP         NA    0.25    2.46    4.07
          P223R            LOOP         NA    1.19    0.96    2.71
          P223S            LOOP         NA    2.71    0.55    2.69
          P223T            LOOP         NA    2.49    0.56    2.14
          E224D            LOOP         OK    0.23   -0.04    0.03
          E224G            LOOP         OK   -0.42    0.10   -0.06
          E224K            LOOP         OK   -0.72   -0.39   -0.03
          E224V            LOOP         OK   -0.39   -0.11    0.42
          V225A            LOOP         OK   -0.03    0.01   -0.63
          V225D            LOOP         OK    0.36   -0.13   -0.46
          V225F            LOOP         OK   -0.00   -0.21    0.35
          V225G            LOOP         OK   -0.03    0.10    0.00
          V225I            LOOP         OK    0.01    0.01    0.11
          V225L            LOOP         OK    0.04   -0.12    0.09
          G226A            LOOP         NA    0.02    0.00    0.84
          G226D            LOOP         NA    0.57    0.23    0.94
          G226N            LOOP         NA   -0.03   -0.03    0.53
          G226S            LOOP         NA    0.20   -0.02    1.26
          G226V            LOOP         NA   -0.06    0.56    1.47
          S227C            LOOP         OK    0.19   -0.57   -0.37
          S227F            LOOP         OK    0.42    0.18   -0.63
          S227T            LOOP         OK    0.60    0.27    0.04
          D228A            LOOP         OK   -0.13   -0.24   -0.30
          D228E            LOOP         OK   -0.11    0.14   -0.10
          D228G            LOOP         OK   -0.11   -0.08    0.17
          D228H            LOOP         OK   -0.10   -0.52    0.03
          D228N            LOOP         OK   -0.11   -0.25    0.09
          D228P            LOOP         NA   -0.11   -0.62   -0.32
          D228V            LOOP         OK   -0.80   -0.51    0.02
          D228Y            LOOP         OK   -0.17   -1.27   -0.06
          C229G            LOOP         OK    0.03    1.48    1.33
          C229N            LOOP         OK    0.01    0.95    0.69
          C229R            LOOP      CLASH    0.54    1.75    2.61
          C229S            LOOP         OK    0.05    1.15    0.90
          C229Y            LOOP         OK   -1.10   -0.25   -1.21
          T230A              S8         OK    0.09    0.49    1.88
          T230I              S8      CLASH   -2.22    0.15    0.72
          T230N              S8         OK    0.15    0.47    2.18
          T230P              S8         NA   -1.21    0.40    1.78
          T230S              S8         OK    0.01    0.61    1.63
          T231A              S8         OK    0.05    0.55    0.08
          T231I              S8         OK   -2.34   -0.88   -1.18
          T231N              S8         OK    0.77    0.73    0.62
          T231S              S8         OK    0.09    0.65    0.91
          I232F              S8      CLASH    0.04   -0.70    0.04
          I232L              S8         OK    0.23   -0.15    0.58
          I232N              S8         OK    2.35    3.24    3.16
          I232S              S8         OK    3.29    3.35    3.64
          I232T              S8         OK    3.40    2.47    1.86
          I232V              S8         OK    1.67    0.78    0.67
          H233D              S8         OK    0.50    0.91    0.96
          H233L              S8         OK   -1.62   -0.91   -1.25
          H233Q              S8         OK    0.17    0.40    0.16
          H233R              S8         OK   -0.50   -0.37   -0.34
          H233Y              S8         OK   -2.15   -1.67   -1.58
          Y234C              S8         OK    2.42    2.22    3.74
          Y234D              S8         OK    3.92    5.49    5.23
          Y234F              S8         OK   -0.15   -0.80   -0.34
          Y234H              S8         OK    1.79    4.05    3.59
          Y234K              S8         OK    4.76    5.50    4.60
          Y234N              S8         OK    2.63    5.03    4.40
          Y234Q              S8         OK    3.02    4.57    3.98
          Y234S              S8         OK    2.97    5.00    4.08
          N235D              S8         OK    3.15    0.57    3.09
          N235H              S8      CLASH    0.26    0.40   -0.31
          N235I              S8         OK   -2.85   -1.68   -2.04
          N235M              S8         OK   -0.73   -0.91   -1.73
          N235S              S8         OK    0.71    0.31   -0.32
          N235T              S8         OK    0.44   -0.34   -0.14
          N235Y              S8      CLASH   31.02    0.69    0.05
          Y236C              S8         OK    5.11    2.37    4.62
          Y236D              S8         OK    5.74    6.00    5.74
          Y236F              S8         OK    0.01   -1.02    0.89
          Y236H              S8         OK    3.96    4.04    5.91
          Y236N              S8         OK    5.41    5.37    4.24
          Y236S              S8         OK    5.08    5.59    6.18
          M237I              L3      CLASH   -2.57    0.58    2.45
          M237K              L3         OK    3.35    1.77    4.69
          M237L              L3         OK   -1.08   -0.46   -0.18
          M237R              L3      CLASH    2.35    0.37    7.26
          M237T              L3         OK    1.70    0.90    2.08
          M237V              L3         OK   -1.83    0.34    1.76
          C238F              L3       ZINC   -6.36    0.51    2.86
          C238G              L3       ZINC    0.36    3.26    3.44
          C238H              L3       ZINC    0.55    2.90    3.41
          C238R              L3       ZINC    3.96    4.10    3.69
          C238S              L3       ZINC    0.16    2.87    2.51
          C238W              L3       ZINC    1.09    2.66    6.00
          C238Y              L3       ZINC   -6.95    1.24    4.60
          N239D              L3         OK   -1.06    0.31    0.11
          N239H              L3         OK    0.13   -0.84    0.96
          N239I              L3         OK   -0.97   -0.94   -0.73
          N239K              L3         OK    2.23    0.57   -0.84
          N239S              L3         OK    0.03    0.09   -0.30
          N239T              L3         OK    0.12   -0.27   -0.28
          N239Y              L3         OK   -2.36   -2.41   -2.17
          S240C              L3         OK    0.36   -2.34    1.22
          S240G              L3         OK   -0.00    0.49    1.69
          S240I              L3         OK   -5.00   -1.43   -1.12
          S240N              L3         OK    0.89   -0.35    1.89
          S240P              L3         NA   -2.40   -0.17    0.32
          S240R              L3      CLASH    3.19    0.22    3.06
          S240T              L3         OK    0.00   -0.44   -1.39
          S241A              L3         OK    0.01    0.13   -0.63
          S241C              L3         OK    0.01   -1.55   -0.16
          S241F              L3         OK   -1.16   -1.37   -1.59
          S241P              L3         NA   -1.65   -0.17   -1.72
          S241T              L3         OK    0.08   -0.25    0.16
          S241Y              L3      CLASH   -0.82   -1.48   -1.75
          C242F              L3       ZINC   -0.81    2.77    1.58
          C242G              L3       ZINC    0.42    2.41    2.89
          C242R              L3       ZINC    2.55    3.24    5.15
          C242S              L3       ZINC    0.40    1.91    1.02
          C242W              L3       ZINC   -0.25    2.95    3.23
          C242Y              L3       ZINC   -4.19    3.33    5.16
          M243I              L3         OK   -0.22    0.08    0.63
     M243IG244C              L3         NA   -0.16   -1.00    1.05
     M243IG244S              L3         NA   -0.14    0.30    1.75
          M243K              L3         OK    0.76    0.14    0.08
          M243L              L3         OK   -0.89    0.05    0.42
          M243R              L3         OK    0.74   -0.25    0.04
          M243T              L3         OK   -0.25   -0.18    0.09
          M243V              L3         OK   -0.23    0.06    0.31
          G244A              L3         NA   -0.02    0.16    0.24
          G244C              L3         NA    0.06   -1.05    0.45
          G244D              L3         NA   -0.68    0.24    0.43
          G244E              L3         NA   -0.62    0.31    0.58
          G244R              L3         NA    1.20    0.05    0.20
          G244S              L3         NA    0.03    0.10    1.03
          G244V              L3         NA   -1.81    0.59    0.33
          G245A              L3         NA    0.07   -0.11    0.02
          G245C              L3         NA    0.61   -2.06   -2.69
          G245D              L3         NA    2.51    0.73    0.47
          G245E              L3         NA    2.31    1.64    3.72
          G245F              L3         NA   -6.33    4.35    6.89
          G245H              L3         NA    2.80    0.75    3.88
          G245L              L3         NA   -6.28    1.76    2.03
          G245N              L3         NA    1.57    0.16    1.15
          G245R              L3         NA    4.19    3.16    7.42
          G245S              L3         NA   -0.19   -0.03    0.68
          G245V              L3         NA   -4.25    0.28   -0.38
          M246I              L3         OK   -2.38    0.33    0.66
          M246K              L3         OK    6.73    2.61    3.02
          M246L              L3      CLASH   -1.13   -0.48   -0.34
          M246R              L3      CLASH    6.95    1.38   -0.98
          M246T              L3         OK    3.91    1.36    2.61
          M246V              L3         OK   -1.13    0.85    1.25
          N247D              L3         OK   -0.46   -0.02    0.10
          N247I              L3         OK   -0.83    0.12    0.30
          N247K              L3         OK    0.57    0.60    0.17
     N247KR248W              L3      CLASH    1.95    0.39    1.45
          N247S              L3         OK   -0.30    0.20    0.47
          N247T              L3         OK   -0.29    0.35   -1.24
          N247Y              L3      CLASH   -2.44    1.64    0.29
          R248C              L3         OK   -0.78   -0.58    0.88
          R248G              L3         OK   -0.83    0.64   -0.88
          R248L              L3         OK   -1.24    0.06    0.21
          R248P              L3         NA   -2.37    1.82    0.77
          R248Q              L3         OK   -0.71    0.03    0.11
          R248W              L3      CLASH   -0.69   -0.15    1.40
          R249G              L3         OK    2.60    1.28    3.49
          R249I              L3         OK    0.68   -0.05    1.04
          R249K              L3         OK    3.03    0.67    2.25
          R249M              L3         OK    2.41    0.16    1.56
          R249N              L3         OK    2.49    0.46    2.65
          R249S              L3         OK    1.92    0.95    3.03
     R249SP250A              L3         NA    3.36    1.49    4.24
     R249SP250S              L3         NA    3.45    1.63    4.72
          R249T              L3         OK    2.68    0.68    2.30
          R249W              L3         OK    3.08   -0.71    2.65
          P250A              L3         NA   -0.11    0.51    1.27
          P250F              L3         NA   -0.35   -1.20    1.96
          P250H              L3         NA    0.70    0.07    3.20
          P250L              L3         NA   -0.79   -0.71    1.42
          P250N              L3         NA    0.13    0.35    2.40
          P250Q              L3         NA    1.04    0.13    3.25
          P250S              L3         NA   -0.20    0.67    1.73
          P250T              L3         NA   -0.13    0.44    2.45
          I251F              S9      CLASH   -1.81    0.98    4.53
          I251L              S9         OK   -0.43    0.19    0.37
          I251N              S9         OK    5.53    2.80    3.94
          I251S              S9         OK    5.39    2.96    4.28
          I251T              S9         OK    5.50    2.14    1.14
          I251V              S9         OK    0.66    0.88    0.50
          L252F              S9      CLASH   -0.15    1.18    2.63
          L252H              S9      CLASH    2.79    2.40    3.52
          L252P              S9         NA    0.20    2.54    3.79
          L252V              S9         OK    0.85    0.40   -0.37
          T253A              S9         OK   -0.77    0.20    2.04
          T253I              S9         OK   -1.51   -3.22   -0.96
          T253N              S9         OK   -0.04    1.14    2.01
          T253P              S9         NA   -1.47    0.41    1.48
          T253S              S9         OK   -0.50    0.98    3.30
          I254D              S9         OK    6.53    2.83    4.14
          I254F              S9      CLASH    2.18    0.97    4.32
          I254L              S9      CLASH    0.58    0.39    0.68
          I254M              S9         OK    2.90    1.37    2.20
          I254N              S9         OK    5.97    2.60    3.07
          I254S              S9         OK    5.83    2.93    4.18
          I254T              S9         OK    5.82    2.17    1.54
          I254V              S9         OK    2.26    0.64    1.41
          I255F              S9      CLASH   -0.90   -1.27    1.42
          I255M              S9         OK    0.67    1.41    0.95
          I255N              S9         OK    3.72    4.13    4.03
          I255S              S9         OK    2.71    4.21    5.02
          I255T              S9         OK    3.11    3.26    3.22
          I255V              S9         OK    0.42    1.09    0.91
          T256A              S9         OK    0.06    0.20    0.56
          T256I              S9         OK   -1.22   -1.96   -1.84
          T256K              S9         OK    2.35    0.66    0.84
          T256P              S9         NA   -1.54    0.91    1.99
          T256S              S9         OK   -0.06    0.80    1.35
          L257P              S9         NA    2.56    2.77    3.25
          L257Q              S9         OK    6.85    2.73    4.06
          L257R              S9         OK    9.71    2.22    3.94
          L257V              S9         OK    0.85    1.23    1.87
          E258A              S9         OK    2.21    0.49    0.68
          E258D              S9         OK    1.09    0.16    1.01
          E258G              S9         OK    2.15    1.24    1.51
          E258K              S9         OK    7.00    0.53    4.15
          E258L              S9         OK   -0.77   -0.86   -0.03
          E258Q              S9         OK    2.79    0.17    2.75
          E258V              S9         OK   -0.31   -0.32   -0.21
          D259E            LOOP         OK   -1.65    0.32    2.59
          D259G            LOOP         OK   -0.91    0.49    2.47
          D259H            LOOP         OK   -0.74    0.06    2.35
          D259N            LOOP         OK   -0.39   -0.09    1.12
          D259P            LOOP         NA   -3.29    0.53    2.02
          D259V            LOOP         OK   -2.40    0.11    2.04
          D259Y            LOOP      CLASH   -2.84   -0.34    0.74
          S260A            LOOP         OK    0.09    0.22    0.28
          S260C            LOOP         OK    0.14   -0.39    1.16
          S260F            LOOP         OK    0.10   -0.44    1.54
          S260P            LOOP         NA   -0.56    0.33    0.15
          S260T            LOOP         OK    0.17    0.11   -0.59
          S260Y            LOOP         OK    0.17   -0.55    0.65
          S261C            LOOP         OK    0.22   -0.24    0.21
          S261G            LOOP         OK    0.11    0.33    0.76
          S261I            LOOP         OK    0.20    0.28    0.51
          S261N            LOOP         OK    0.28   -0.19    0.27
          S261R            LOOP         OK    0.21   -0.54   -0.21
          G262C            LOOP         NA    0.11   -0.46    1.89
          G262D            LOOP         NA    0.19    0.23    2.56
          G262H            LOOP         NA    0.29   -0.32    2.19
     G262PN263D            LOOP         NA    0.50    1.12    2.12
          G262S            LOOP         NA    0.08    0.14    1.87
          G262V            LOOP         NA    0.15    0.34    2.43
          N263D            LOOP         OK   -0.05    0.38   -0.18
          N263H            LOOP         OK    0.18    0.15   -0.01
          N263I            LOOP         OK   -0.03   -0.29    0.00
          N263S            LOOP         OK   -0.04    0.10   -0.83
          L264I             S10         OK    0.16    0.27    0.77
          L264P             S10         NA    0.90    0.76    0.43
          L264Q             S10         OK    0.86    0.81    1.94
          L264R             S10         OK    2.85    0.48    2.27
          L264V             S10         OK    0.10    0.60    0.73
          L265M             S10         OK    0.94    0.79    1.72
          L265P             S10         NA   -0.25    1.71    3.47
          L265Q             S10         OK    2.89    0.94    2.33
          L265R             S10         OK    2.96    0.23    0.83
          G266A             S10         NA   -0.06   -0.59   -0.59
          G266E             S10         NA    0.72    1.51    2.83
          G266R             S10         NA    2.84    1.76    6.00
          G266V             S10         NA   -5.02   -0.56   -0.19
          R267G             S10         OK   -0.10    0.21    0.18
          R267H             S10         OK   -0.00   -0.27   -0.08
          R267P             S10         NA   -2.67    0.69   -0.27
          R267Q             S10         OK   -0.40    0.65    1.58
          R267W             S10      CLASH    1.08   -1.17   -0.16
          N268F             S10      CLASH   -1.79   -0.72    4.08
          N268H             S10      CLASH   -0.21    1.23    3.86
          N268I             S10      CLASH   -1.09   -1.97    0.45
          N268K             S10         OK    0.87    0.54    0.77
          N268S             S10         OK   -0.09    0.08    1.91
          N268Y             S10      CLASH   -0.65    0.74    5.55
          S269C             S10         OK   -0.05   -1.85    0.07
          S269G             S10         OK   -0.36    0.49    1.16
          S269I             S10         OK   -1.95   -1.99   -0.91
          S269N             S10         OK    0.42   -0.31    0.48
          S269R             S10         OK    1.54   -0.61   -0.83
          S269T             S10         OK    0.26   -0.75   -0.45
          F270C             S10         OK    3.28    3.78    4.22
          F270I             S10      CLASH   -1.31    3.34    2.85
          F270L             S10         OK    0.28    2.36    2.41
          F270S             S10         OK    3.28    5.84    5.03
          F270V             S10         OK   -0.86    3.56    3.26
          F270Y             S10         OK   -0.72    1.50    0.14
          E271A             S10         OK    2.18    0.00   -0.94
          E271D             S10      CLASH    0.76    0.27   -0.34
          E271G             S10         OK    2.14    0.99   -0.46
          E271K             S10      CLASH    5.28    0.93    1.15
          E271P             S10         NA    1.22    0.37   -0.85
          E271Q             S10         OK    3.34    0.19   -0.78
          E271R             S10         OK    5.50    0.04    2.45
          E271V             S10         OK    0.33   -1.39   -0.65
          V272A             S10         OK    3.59    2.09    1.45
          V272E             S10      CLASH    4.51    3.84    1.17
          V272G             S10         OK    3.54    3.29    3.24
          V272L             S10         OK   -1.49   -0.49    0.22
          V272M             S10         OK   -0.63    0.57    0.73
          R273C             S10         OK   -0.70   -1.64    1.21
          R273G             S10         OK   -0.83    1.77    2.83
          R273H             S10         OK   -0.33    0.12    1.42
          R273L             S10         OK   -2.48   -1.05   -0.08
          R273N             S10         OK   -0.53    0.83    1.24
          R273P             S10         NA   -2.61    1.07    2.73
          R273Q             S10         OK   -0.27    0.88    0.53
          R273S             S10         OK   -0.74    1.16    2.18
          R273Y             S10         OK   -1.75   -2.05    0.22
          V274A             S10         OK    4.61    1.68    2.85
          V274D             S10         OK    6.56    2.35    4.37
          V274F             S10      CLASH   -0.21   -0.61    3.73
          V274G             S10         OK    4.56    2.40    4.52
          V274I             S10         OK   -0.61   -0.27    0.04
          V274L             S10      CLASH    0.37    0.57    1.52
          C275F            LOOP      CLASH   -3.73    2.77    1.69
          C275G            LOOP         OK    0.04    2.69    1.00
          C275R            LOOP      CLASH    4.09    3.93    3.22
          C275S            LOOP         OK    0.01    2.11   -1.62
          C275W            LOOP      CLASH   -0.28    4.23    3.40
          C275Y            LOOP      CLASH   -1.04    2.88    2.35
          A276D            LOOP         OK   -1.41   -0.42    0.22
          A276G            LOOP         OK   -0.07    0.02    0.24
          A276P            LOOP         NA    0.07   -0.83   -0.78
          A276S            LOOP         OK   -0.05   -0.38    0.24
          A276T            LOOP         OK    0.12   -0.56    0.02
          A276V            LOOP         OK   -0.00   -0.65    0.40
          C277F            LOOP         OK   -1.01    0.68    1.83
          C277G            LOOP         OK   -0.14    1.27    0.10
          C277R            LOOP      CLASH    3.09    1.61    3.65
          C277S            LOOP         OK   -0.12    1.00    1.22
          C277W            LOOP         OK   -0.07    1.25    2.65
          C277Y            LOOP         OK   -1.83   -0.02    1.53
          P278A              H2         NA    3.69    0.18    2.29
          P278F              H2         NA   -3.44    3.15    6.80
          P278H              H2         NA    2.93    3.68    7.22
          P278L              H2         NA   -1.68    1.32    4.87
          P278R              H2         NA    5.33    5.96    6.08
          P278S              H2         NA    3.88    0.29    3.07
          P278T              H2         NA    2.84    0.38    3.70
          G279E              H2         NA   -1.44    2.97    7.10
          G279R              H2         NA    2.11    5.25    6.40
          G279V              H2         NA   -5.39    1.94    2.94
          G279W              H2         NA    0.24    8.08   11.84
          R280G              H2         OK   -2.30    0.79    1.50
          R280I              H2      CLASH   -3.71    1.05    0.48
          R280K              H2         OK   -0.21    0.39    0.50
          R280P              H2         NA   -4.44    0.70   -1.11
          R280S              H2         OK   -2.29    0.40   -0.19
          R280T              H2      CLASH   -2.28    0.53    1.70
          D281A              H2         OK    2.96    0.40    0.59
          D281E              H2         OK    1.22   -0.24    0.40
     D281ER282W              H2      CLASH    4.11    1.25    5.96
          D281G              H2         OK    2.98    1.14    1.75
          D281H              H2         OK    2.70    0.31    4.01
          D281N              H2         OK    2.80    0.20   -0.08
          D281R              H2         OK    5.93    0.10    3.84
          D281V              H2         OK    1.42    0.00    1.00
          D281Y              H2         OK    0.77   -1.11   -0.01
          R282G              H2         OK    1.30    1.40    1.89
          R282H              H2      CLASH    1.09    1.38    3.08
          R282L              H2         OK   -2.04   -0.18    0.67
          R282P              H2         NA   -2.17    0.79    1.20
          R282Q              H2         OK    1.87    0.32    1.90
          R282W              H2      CLASH    3.62    1.50    5.57
          R283C              H2         OK   -0.63   -0.10   -0.66
          R283G              H2         OK   -0.65    1.11   -0.90
          R283H              H2         OK   -0.55    0.00   -0.32
          R283L              H2         OK   -0.50   -0.21   -1.38
          R283P              H2         NA   -2.69    0.85   -2.77
          R283S              H2         OK   -0.58    0.48   -0.96
          T284A              H2         OK    0.16    0.20    0.50
          T284I              H2         OK   -0.95    0.53    0.12
          T284K              H2         OK    1.37   -0.68    0.23
          T284P              H2         NA   -1.27    0.66   -0.19
          E285A              H2         OK    2.99    0.52    0.29
          E285D              H2         OK    1.34    0.43    0.89
          E285G              H2         OK    3.44    1.27    1.28
          E285K              H2      CLASH    9.69    0.53    6.51
          E285Q              H2         OK    3.47   -0.06    0.78
          E285V              H2         OK    2.19    0.37    0.23
          E286A              H2         OK    2.08    0.61    1.71
          E286D              H2         OK    0.34    0.53    1.01
          E286G              H2         OK    1.99    1.09    1.91
          E286K              H2         OK    4.76    0.09    0.83
          E286L              H2         OK    2.17   -0.19    1.00
          E286Q              H2         OK    2.45    0.07    1.03
          E286V              H2         OK    1.44    0.60    0.73
          E287A       Cterminal         OK    0.85    0.22   -0.98
          E287D       Cterminal         OK   -0.15    0.00   -0.63
          E287G       Cterminal         OK    0.84    0.57    0.00
          E287K       Cterminal         OK    2.89   -0.27   -1.15
          E287V       Cterminal         OK    0.89    0.22   -0.61
          N288D       Cterminal         OK   -0.50    0.37    0.45
          N288K       Cterminal         OK    0.81   -0.78   -0.64
          N288S       Cterminal         OK    0.11    0.29   -0.77
          N288T       Cterminal         OK    0.15    0.05   -0.49
          N288Y       Cterminal         OK   -0.43   -0.51   -0.01
          L289F       Cterminal         OK    0.40    0.41   -0.16
          L289H       Cterminal         OK    0.36    0.14   -0.57
          L289P       Cterminal         NA    0.11    1.47   -0.26
          L289R       Cterminal         OK    0.21   -0.52   -0.61
          L289V       Cterminal         OK    0.18    0.24    0.39
